# Supplementary material for: Genomic epidemiology and characterisation of penicillin-sensitive Staphylococcus aureus isolates from invasive bloodstream infections in China: an increasing prevalence and higher diversity in genetic typing be revealed
Source: Emerg Microbes Infect. 2022 Jan 21;11(1):326–36. doi: 10.1080/22221751.2022.2027218 (PMC8786255; doi:10.1080/22221751.2022.2027218)
Supplement: Supplemental Material [file TEMI_A_2027218_SM6234.zip › 2027218_Suppl files/Table S1.xlsx]

## Sheet: Table S1
strain	Clonal complex	OXA	PEN	CIP	LVX	MFX	SXT	AMK	GEN	CLI	ERY	RIF	TCY	TGC	FUS	MUP	VAN	LNZ	TEC	DAP
SKLX37261	CC59	S	S	S	S	S	S	S	S	R	R	S	S	S	S	S	S	S	S	S
SKLX37667	CC1	S	S	S	S	S	S	S	S	S	S	R	S	S	S	S	S	S	S	S
SKLX39903	CC59	S	S	S	S	S	S	S	S	R	R	S	S	S	S	S	S	S	S	S
SKLX40125	Unknown	S	S	S	S	S	S	S	S	S	S	S	S	S	S	S	S	S	S	S
SKLX44820	CC188	S	S	S	S	S	S	S	S	S	S	S	S	S	S	S	S	S	S	S
SKLX45214	CC121	S	S	S	S	S	S	S	S	S	S	S	S	S	S	S	S	S	S	S
SKLX46364	CC188	S	S	R	R	R	S	S	S	S	S	S	S	S	S	S	S	S	S	S
SKLX55498	CC398	S	S	S	S	S	S	S	S	S	S	S	S	S	S	S	S	S	S	S
SKLX55500	CC1	S	S	S	S	S	S	S	S	S	S	S	S	S	S	S	S	S	S	S
SKLX55517	CC188	S	S	S	S	S	S	S	S	S	S	S	S	S	S	S	S	S	S	S
SKLX56184	Unknown	S	S	S	S	S	S	S	S	S	S	S	S	S	S	S	S	S	S	S
SKLX56563	CC5	S	S	S	S	S	S	S	S	S	S	S	S	S	S	S	S	S	S	S
SKLX56564	CC5	S	S	S	S	S	S	S	S	S	S	S	R	S	S	S	S	S	S	S
SKLX57658	CC20	S	S	S	S	S	S	S	S	S	S	S	S	S	S	S	S	S	S	S
SKLX57799	CC5	S	S	R	R	R	S	S	S	R	R	S	S	S	S	S	S	S	S	S
SKLX57999	CC5	S	S	R	R	R	S	S	S	R	R	S	S	S	S	S	S	S	S	S
SKLX58001	CC5	S	S	R	R	R	S	S	S	R	R	S	S	S	S	S	S	S	S	S
SKLX58678	CC8	S	S	S	S	S	S	S	S	S	S	S	S	S	S	S	S	S	S	S
SKLX58749	CC6	S	S	S	S	S	S	S	S	S	S	S	S	S	S	S	S	S	S	S
SKLX58975	CC188	S	S	S	S	S	S	S	S	S	S	S	S	S	S	S	S	S	S	S
SKLX59503	CC188	S	S	S	S	S	S	S	S	S	S	S	S	S	S	S	S	S	S	S
SKLX59600	CC59	S	S	S	S	S	S	S	S	R	R	S	S	S	S	S	S	S	S	S
SKLX59890	CC59	S	S	S	S	S	S	S	S	R	R	S	S	S	S	S	S	S	S	S
SKLX59980	CC5	S	S	R	R	R	S	S	S	R	R	S	S	S	R	S	S	S	S	S
SKLX60166	CC707	S	S	S	S	S	S	S	S	R	R	S	S	S	S	S	S	S	S	S
SKLX60175	CC188	S	S	S	S	S	S	S	S	S	S	S	S	S	S	S	S	S	S	S
SKLX60176	CC188	S	S	S	S	S	S	S	S	S	S	S	S	S	S	S	S	S	S	S
SKLX60204	CC7	S	S	S	S	S	S	S	S	S	S	S	S	S	S	S	S	S	S	S
SKLX61004	CC5	S	S	R	R	R	S	S	S	R	R	S	S	S	R	S	S	S	S	S
SKLX61005	CC5	S	S	R	R	R	S	S	S	R	R	S	S	S	R	S	S	S	S	S
SKLX61418	CC1	S	S	S	S	S	S	S	S	S	S	R	S	S	S	S	S	S	S	S
SKLX62489	CC8	S	S	S	S	S	S	S	S	S	S	S	S	S	S	S	S	S	S	S
SKLX62679	CC5	S	S	S	S	S	S	S	S	S	S	S	S	S	S	S	S	S	S	S
SKLX63020	CC12	S	S	S	S	S	S	S	S	S	S	S	S	S	S	S	S	S	S	S
SKLX63188	CC5	S	S	S	S	S	S	S	S	R	R	S	S	S	S	S	S	S	S	S
SKLX63248	CC5	S	S	S	S	S	S	S	S	R	R	S	S	S	S	S	S	S	S	S
SKLX63325	Unknown	S	S	S	S	S	S	S	S	R	R	S	S	S	S	S	S	S	S	S
SKLX63483	CC121	S	S	S	S	S	S	S	S	R	R	S	S	S	S	S	S	S	S	S
SKLX63484	CC12	S	S	S	S	S	S	S	S	S	S	S	S	S	S	S	S	S	S	S
SKLX63558	CC121	S	S	S	S	S	S	S	S	R	R	S	S	S	S	S	S	S	S	S
SKLX63743	CC398	S	S	S	S	S	S	S	S	R	R	S	S	S	S	S	S	S	S	S
SKLX63909	CC398	S	S	S	S	S	S	S	S	R	R	S	S	S	S	S	S	S	S	S
SKLX66148	CC59	S	S	S	S	S	S	S	S	R	R	S	S	S	S	S	S	S	S	S
SKLX67499	CC8	S	S	S	S	S	S	S	S	S	S	S	S	S	S	S	S	S	S	S
SKLX68686	CC88	S	S	S	S	S	S	S	S	S	S	S	S	S	S	S	S	S	S	S
SKLX70208	CC6	S	S	S	S	S	S	S	S	S	S	S	S	S	S	S	S	S	S	S
SKLX70711	CC188	S	S	R	R	R	S	S	S	S	S	S	S	S	S	S	S	S	S	S
SKLX71482	CC188	S	S	R	R	R	S	S	S	S	S	S	S	S	S	S	S	S	S	S
SKLX74435	CC5	S	S	S	S	S	S	S	S	S	S	S	S	S	S	S	S	S	S	S
SKLX74538	CC398	S	S	S	S	S	S	S	S	S	S	S	S	S	S	S	S	S	S	S
SKLX77796	CC15	S	S	S	S	S	S	S	S	S	S	S	S	S	S	S	S	S	S	S
SKLX79648	CC15	S	S	S	S	S	S	S	S	S	S	S	S	S	S	S	S	S	S	S
SKLX79650	CC15	S	S	S	S	S	S	S	S	S	S	S	S	S	S	S	S	S	S	S
SKLX79674	CC15	S	S	S	S	S	S	S	S	S	S	S	S	S	S	S	S	S	S	S
SKLX79711	CC5	S	S	S	S	S	S	S	S	S	S	S	S	S	S	S	S	S	S	S
SKLX79713	CC5	S	S	S	S	S	S	S	S	S	S	S	S	S	S	S	S	S	S	S
SKLX79777	CC188	S	S	S	S	S	S	S	S	S	S	S	S	S	S	S	S	S	S	S
SKLX81029	CC398	S	S	S	S	S	S	S	S	S	S	S	S	S	S	S	S	S	S	S
SKLX82279	CC1	S	S	S	S	S	S	S	S	S	S	S	S	S	S	S	S	S	S	S
SKLX82411	CC59	S	S	S	S	S	S	S	S	R	R	S	S	S	S	S	S	S	S	S
SKLX83083	CC59	S	S	S	S	S	S	S	S	R	R	S	S	S	S	S	S	S	S	S
SKLX83974	CC188	S	S	S	S	S	S	S	S	S	S	S	S	S	S	S	S	S	S	S
SKLX84006	CC398	S	S	S	S	S	S	S	S	S	S	S	S	S	S	S	S	S	S	S
SKLX85140	CC398	S	S	S	S	S	S	S	S	S	S	S	S	S	S	S	S	S	S	S
SKLX85986	CC398	S	S	S	S	S	S	S	R	R	R	S	S	S	S	S	S	S	S	S
SKLX86304	CC88	S	S	S	S	S	S	S	S	S	S	S	S	S	S	S	S	S	S	S
SKLX87280	CC1	S	S	S	S	S	S	S	S	S	S	S	S	S	S	S	S	S	S	S
SKLX87929	CC188	S	S	S	S	S	S	S	S	S	S	S	S	S	S	S	S	S	S	S
SKLX88065	CC398	S	S	S	S	S	S	S	S	R	R	S	S	S	S	S	S	S	S	S
SKLX88606	CC8	S	S	S	S	S	S	S	S	S	S	S	S	S	S	S	S	S	S	S
SKLX91446	CC5	S	S	S	S	S	S	S	S	R	R	S	S	S	S	S	S	S	S	S
SKLX94141	CC398	S	S	S	S	S	S	S	R	R	R	S	S	S	S	S	S	S	S	S
SKLX94442	CC398	S	S	S	S	S	S	S	S	R	R	S	S	S	S	S	S	S	S	S
SKLX94561	CC398	S	S	S	S	S	S	S	S	R	R	S	S	S	S	S	S	S	S	S
SKLX94634	CC1	S	S	S	S	S	S	S	S	S	S	S	S	S	S	S	S	S	S	S
SKLX95331	CC30	S	S	S	S	S	S	S	S	S	S	S	S	S	S	S	S	S	S	S
SKLX96332	CC15	S	S	S	S	S	S	S	S	S	S	S	S	S	S	S	S	S	S	S
SKLX97561	Unknown	S	S	S	S	S	S	S	S	S	S	S	S	S	S	S	S	S	S	S
SKLX97562	Unknown	S	S	S	S	S	S	S	S	S	S	S	S	S	S	S	S	S	S	S
SKLX98219	CC398	S	S	S	S	S	S	S	S	S	S	S	S	S	S	S	S	S	S	S
SKLX99339	CC1	S	S	S	S	S	S	S	R	R	R	S	R	S	S	S	S	S	S	S
SKLX99417	CC188	S	S	S	S	S	S	S	S	S	S	S	S	S	S	S	S	S	S	S
SKLX100202	CC188	S	S	S	S	S	S	S	S	S	S	S	S	S	S	S	S	S	S	S
SKLX100246	Unknown	S	S	S	S	S	S	S	S	S	S	S	S	S	S	S	S	S	S	S
SKLX100388	CC8	S	S	S	S	S	S	S	S	R	R	S	S	S	S	S	S	S	S	S
SKLX100784	CC188	S	S	S	S	S	S	S	S	S	S	S	S	S	S	S	S	S	S	S
SKLX101111	CC1	S	S	S	S	S	S	S	S	S	S	S	S	S	S	S	S	S	S	S
SKLX105615	CC5	S	S	R	R	R	S	S	S	R	R	S	S	S	S	S	S	S	S	S
SKLX107206	CC188	S	S	S	S	S	S	S	S	S	S	S	S	S	S	S	S	S	S	S
SKLX107401	CC15	S	S	S	S	S	S	S	S	R	R	S	S	S	S	S	S	S	S	S
SKLX107437	Unknown	S	S	S	S	S	S	S	R	S	S	S	S	S	S	S	S	S	S	S
SKLX107447	CC398	S	S	S	S	S	S	S	S	R	R	S	S	S	S	S	S	S	S	S
SKLX107455	CC15	S	S	S	S	S	S	S	S	S	S	S	S	S	S	S	S	S	S	S
SKLX108158	CC1	S	S	S	S	S	S	S	S	S	S	S	S	S	S	S	S	S	S	S
SKLX108378	CC6	S	S	S	S	S	S	S	S	S	S	S	S	S	S	S	S	S	S	S
SKLX109348	CC59	S	S	S	S	S	S	S	S	R	R	S	S	S	S	S	S	S	S	S
SKLX109362	CC59	S	S	S	S	S	S	S	S	R	R	S	S	S	S	S	S	S	S	S
SKLX109384	CC5	S	S	R	R	R	S	S	S	R	R	S	S	S	S	S	S	S	S	S
SKLX110284	CC15	S	S	S	S	S	S	S	S	R	R	S	S	S	S	S	S	S	S	S
SKLX110334	CC5	S	S	S	S	S	S	S	S	S	S	S	S	S	S	S	S	S	S	S
SKLX110384	CC7	S	S	S	S	S	S	S	S	S	S	S	S	S	S	S	S	S	S	S
SKLX111086	CC398	S	S	S	S	S	S	S	S	S	S	S	S	S	S	S	S	S	S	S
SKLX111451	CC398	S	S	S	S	S	S	S	S	R	R	S	S	S	S	S	S	S	S	S
SKLX111520	CC188	S	S	S	S	S	S	S	S	R	R	S	S	S	S	S	S	S	S	S
SKLX114708	CC5	S	S	S	S	S	S	S	S	R	R	S	S	S	S	S	S	S	S	S
SKLX115078	CC398	S	S	S	S	S	S	S	S	R	R	S	S	S	S	S	S	S	S	S
SKLX115196	CC398	S	S	S	S	S	S	S	S	S	S	S	S	S	S	S	S	S	S	S
SKLX115350	CC5	S	S	S	S	S	S	S	S	S	S	S	S	S	S	S	S	S	S	S
SKLX115811	CC45	S	S	S	S	S	S	S	S	S	S	S	S	S	S	S	S	S	S	S
SKLX117403	CC5	S	S	S	S	S	S	S	S	R	R	S	S	S	S	S	S	S	S	S
SKLX117421	CC8	S	S	S	S	S	S	S	S	S	S	S	S	S	S	S	S	S	S	S
SKLX117471	CC1	S	S	S	S	S	S	S	S	S	S	S	S	S	S	S	S	S	S	S
SKLX117479	CC8	S	S	S	S	S	S	S	S	S	S	S	S	S	S	S	S	S	S	S
SKLX117481	CC59	S	S	S	S	S	S	S	S	R	R	S	S	S	S	S	S	S	S	S
SKLX54748	CC8	S	S	S	S	S	S	S	S	S	S	S	S	S	S	S	S	S	S	S
SKLX52549	Unknown	S	S	S	S	S	S	S	S	S	S	S	S	S	S	S	S	S	S	S
SKLX52557	CC6	S	S	S	S	S	S	S	S	S	S	S	R	S	S	S	S	S	S	S
SKLX52559	CC8	S	S	S	S	S	R	S	R	R	R	S	S	S	S	S	S	S	S	S
SKLX52905	CC6	S	S	S	S	S	S	S	S	S	S	S	S	S	S	S	S	S	S	S
SKLX52919	CC7	S	S	S	S	S	S	S	S	S	S	S	S	S	S	S	S	S	S	S
SKLX53060	CC5	S	S	S	S	S	S	S	S	R	R	S	S	S	S	S	S	S	S	S
SKLX53298	CC7	S	S	S	S	S	S	S	S	R	R	S	S	S	S	S	S	S	S	S
SKLX51290	CC8	S	S	S	S	S	S	S	S	S	S	S	S	S	S	S	S	S	S	S
SKLX51500	CC8	S	S	S	S	S	S	S	S	S	S	S	S	S	S	S	S	S	S	S
SKLX51514	CC121	S	S	S	S	S	S	S	S	R	R	S	S	S	S	S	S	S	S	S
SKLX51582	CC398	S	S	S	S	S	S	S	S	S	S	S	S	S	S	S	S	S	S	S
SKLX53554	CC398	S	S	S	S	S	S	S	S	S	S	S	S	S	S	S	S	S	S	S
SKLX53761	CC8	S	S	S	S	S	S	S	S	S	S	S	S	S	S	S	S	S	S	S
SKLX53305	CC121	S	S	S	S	S	S	S	S	S	S	S	S	S	S	S	S	S	S	S
SKLX44218	CC398	S	S	S	S	S	S	S	S	S	S	S	S	S	S	S	S	S	S	S
SKLX56709	CC188	S	S	S	S	S	S	S	S	S	S	S	S	S	S	S	S	S	S	S
SKLX58097	CC188	S	S	S	S	S	S	S	S	S	S	S	S	S	S	S	S	S	S	S
SKLX61252	CC7	S	S	S	S	S	S	S	S	S	S	S	S	S	S	S	S	S	S	S
SKLX62838	CC8	S	S	R	R	R	S	S	S	S	S	R	S	S	S	S	S	S	S	S
SKLX36700	CC188	S	S	S	S	S	S	S	S	S	S	S	S	S	S	S	S	S	S	S
SKLX56830	CC188	S	S	S	S	S	S	S	S	S	S	S	S	S	S	S	S	S	S	S
SKLX56858	CC188	S	S	S	S	S	S	S	S	S	S	S	S	S	S	S	S	S	S	S
SKLX58839	CC398	S	S	S	S	S	S	S	S	S	S	S	S	S	S	S	S	S	S	S
SKLX60497	CC188	S	S	S	S	S	S	S	S	S	S	S	S	S	S	S	S	S	S	S
SKLX63241	CC188	S	S	S	S	S	S	S	S	S	S	S	S	S	S	S	S	S	S	S
R, resistant; S, susceptible; OXA, oxacillin; PEN, penicillin G; CIP,ciprofloxacin; LVX, levofloxacin; MFX, moxifloxacin; SXT, sulfamethoxazole/trimethoprim; AMK,amikacin; GEN, gentamicin; CLI,clindamycin; ERY, erythromycin; RIF, rifampin; TCY, tetracycline; TGC, tigecycline; FUS,fusidic acid; MUP, mupirocin; VAN,vancomycin; LNZ, linezolid; TEC, teicoplanin; DAP, daptomycin.
